# Supplementary material for: Investigating a Curcumin-Loaded PLGA-PEG-PLGA Thermo-Sensitive Hydrogel for the Prevention of Alzheimer’s Disease
Source: Antioxidants (Basel). 2022 Apr 7;11(4):727. doi: 10.3390/antiox11040727 (PMC9026862; doi:10.3390/antiox11040727)
Supplement: Supplementary file 1 [file antioxidants-11-00727-s001.zip]

Archive with 1 entries (1 files):
- antioxidants-1639869-Supplementary.pdf
